# Supplementary material for: Isolation, Identification, and Molecular Genetic Characteristics of a Pathogenic Strain of Streptococcus suis Serotype 3
Source: Pathogens. 2025 Feb 14;14(2):192. doi: 10.3390/pathogens14020192 (PMC11858596; doi:10.3390/pathogens14020192)
Supplement: Supplementary file 1 [file pathogens-14-00192-s001.zip]

Archive with 1 entries (1 files):
- pathogens-3483654-supplementary.pdf
